# Supplementary material for: Unraveling the Tropaeolum majus L. (Nasturtium) Root-Associated Bacterial Community in Search of Potential Biofertilizers
Source: Microorganisms. 2022 Mar 17;10(3):638. doi: 10.3390/microorganisms10030638 (PMC8950702; doi:10.3390/microorganisms10030638)
Supplement: Supplementary file 1 [file microorganisms-10-00638-s001.zip]

Archive with 1 entries (1 files):
- microorganisms-1632563-supplementary.pdf
